# Supplementary material for: Rising Lysophosphatidylcholine Levels Post-Hepatitis C Clearance
Source: Int J Mol Sci. 2024 Jan 18;25(2):1198. doi: 10.3390/ijms25021198 (PMC10816147; doi:10.3390/ijms25021198)
Supplement: Supplementary file 1 [file ijms-25-01198-s001.zip]

Archive with 1 entries (1 files):
- ijms-2770260-supplementary.pdf
